# Supplementary material for: Integrated Analysis of Proteomics and Metabolomics for Heat Stress in Chinese Holstein Cows
Source: Animals (Basel). 2025 Oct 20;15(20):3049. doi: 10.3390/ani15203049 (PMC12562201; doi:10.3390/ani15203049)
Supplement: Supplementary file 1 [file animals-15-03049-s001.zip]

Archive with 4 entries (4 files):
- animals-3878666-supplementary.pdf
- Supplemental file 1.xlsx
- Supplemental file 2.xlsx
- Supplemental file 3.xlsx
