# Supplementary material for: Integrated Analysis of Proteomics and Metabolomics for Heat Stress in Chinese Holstein Cows
Source: Animals (Basel). 2025 Oct 20;15(20):3049. doi: 10.3390/ani15203049 (PMC12562201; doi:10.3390/ani15203049)
Supplement: Supplementary file 1 [file animals-15-03049-s001.zip › Supplemental file 1.xlsx]

## Sheet: Sheet1
Accession	Entry_UniProKB	GeneName	Regulation	P_value	AAs	Coverage [%]	Peptides	PSMs	Unique Peptides	AAs	MW [kDa]	calc. pI	Score Mascot: Mascot	Abundances HR_Ho1	Abundances HR_Ho2	Abundances HR_Ho3	Abundances HR_Ho4	Abundances HS_Ho1	Abundances HS_Ho3	Abundances HS_Ho4	Abundances HS_Ho5	Average HR_Ho	Average HS_Ho	HR_Ho/HS_Ho
ENSBTAP00000038329.3	A2I7N3	SERPINA3-7	UP	0.00433246	417	49	22	394	13	417	46.9	6.01	6896	149.2	134	188.5	133.3	41.9	42.6	82.6	97.3	151.25	66.1	2.2882
ENSBTAP00000071047.1	A5D7D1	ACTN4	UP	0.00474893	1032	1	1	1	1	1032	117	6.38	0	129.1	87.5	137.2	133.8	67.8	64.9	64.9	79.2	121.9	69.2	1.76156
ENSBTAP00000055847.1	Q3ZEJ6	SERPINA3-3	UP	0.00116474	411	43	15	326	5	411	46.1	6.48	8029	114.6	117.2	129.9	128	66	56.7	83.4	88.9	122.425	73.75	1.66
ENSBTAP00000009264.6	A2I7N1	SERPINA3-5	UP	0.0020006	415	33	16	448	1	415	46.5	5.81	10012	103.8	116.9	128.8	126	65.8	60.1	82.1	87.7	118.875	73.925	1.60805
ENSBTAP00000020950.3	Q0VCQ9	RCN2	UP	0.000976394	317	3	1	1	1	317	36.9	4.4	0	119	122.2	138.6	116.5	70.1	77.7	82.2	94.7	124.075	81.175	1.52849
ENSBTAP00000011924.4	F6PYF1	MMP19	UP	0.0100722	499	3	1	1	1	499	56.4	6.77	42	149.2	101.1	137.6	111	82.5	83.1	83.8	83.3	124.725	83.175	1.49955
ENSBTAP00000065380.1	UPI000FC47049	0	UP	0.0145942	433	17	3	5	1	433	46.7	5.83	181	132.4	108.7	103.9	111.1	88.8	61.4	96.4	69.7	114.025	79.075	1.44199
ENSBTAP00000022860.4	F1MGG3	ELL3	UP	0.0238536	473	2	1	2	1	473	52.6	7.02	0	93.6	105.2	123.4	145.4	81.4	77	79	90	116.9	81.85	1.42822
ENSBTAP00000002658.5	G8JKV7	PLOD1	UP	0.00497419	726	7	3	3	3	726	83.5	6.62	134	106.7	110.5	131	107.3	76.6	94.7	83.2	75.5	113.875	82.5	1.3803
ENSBTAP00000074288.1	Q2KJ30	CES1	UP	0.0098351	565	12	4	5	3	565	62.3	6.35	101	107.9	119.9	128.6	105.3	93.1	85.7	71	96	115.425	86.45	1.33516
ENSBTAP00000011576.2	A2I7N3	SERPINA3-7	UP	0.00128099	417	47	20	499	6	417	47	6.24	11448	105.7	111.1	113.8	118	80.7	78.6	82.4	96.7	112.15	84.6	1.32565
ENSBTAP00000022428.3	Q2TBI0	LBP	UP	0.0446956	481	25	11	27	11	481	53.6	7.09	585	128.7	86.5	128.6	114.6	95.6	79.4	85.1	91.5	114.6	87.9	1.30375
ENSBTAP00000021534.4	Q3SZZ7	FGL1	UP	0.014789	312	29	8	10	8	312	36.1	6.8	125	127.4	98.5	121.8	118.9	100.7	94.6	80.3	86.1	116.65	90.425	1.29002
ENSBTAP00000056437.1	A0AAA9SG32	KCTD12	UP	0.00219468	326	3	1	2	1	326	35.7	5.64	46	106.2	104.5	113.3	122.6	80.6	92.8	87.1	87.6	111.65	87.025	1.28296
ENSBTAP00000043657.2	A6QP30	CPN2	UP	0.014321	548	18	9	27	9	548	60	6.15	437	106.9	108.4	110.4	109.6	99.1	93.5	82.1	68.9	108.825	85.9	1.26688
ENSBTAP00000054213.2	A0A3Q1M314	HEPH	UP	0.0285721	1182	1	1	1	1	1182	133.1	6.21	0	99.5	99.9	113.5	130.6	91.1	94.9	82	85	110.875	88.25	1.25637
ENSBTAP00000015704.5	O77742	OMD	UP	0.0265326	422	8	4	5	4	422	49.1	5.5	49	126.7	109.5	96	116.1	91.7	94.4	95	76.6	112.075	89.425	1.25328
ENSBTAP00000006600.2	Q0IIM3	HSPH1	UP	0.0291526	859	1	1	2	1	859	96.7	5.35	0	126	99.7	118	104.3	85.9	101	78	93.7	112	89.65	1.2493
ENSBTAP00000009261.5	A6QPQ2	SERPINA3-8	UP	0.0104541	429	45	22	189	19	429	48.4	6.4	4291	96.8	114.9	103.5	116.5	86.2	81.9	85.6	96	107.925	87.425	1.23449
ENSBTAP00000002279.3	Q05443	LUM	UP	0.00349019	342	36	11	30	11	342	38.7	6.35	580	104.1	114.5	111.7	111.7	92.2	99.2	81.3	86.2	110.5	89.725	1.23154
ENSBTAP00000007943.5	F6Q9Q9	P4HB	UP	0.0317564	565	4	2	2	2	565	63.3	5.33	44	103.4	115.1	98.3	128	97.7	84.3	90.9	92.1	111.2	91.25	1.21863
ENSBTAP00000037834.2	UPI0000616416	MGC137014	DOWN	0.0142715	191	66	10	113	10	191	20.6	8.59	2185	90.4	92.5	82.3	99.6	112.2	121.3	101.8	105.5	91.2	110.2	0.827586
ENSBTAP00000010106.6	A0A4W2EXA9	THSD7A	DOWN	0.00832021	1676	1	1	2	1	1676	186.8	7.43	0	85.7	100.2	94.7	86.3	109	101.9	117.8	115.8	91.725	111.125	0.825422
ENSBTAP00000040954.1	UPI0000693DEA		DOWN	0.00742061	212	50	9	67	9	212	22.5	7.46	1662	89.2	91.2	78.1	98.9	115	113.6	101.8	109.7	89.35	110.025	0.812088
ENSBTAP00000008154.4	A5D7I4	EXT1	DOWN	0.0191447	746	2	1	1	1	746	86.2	9.04	30	83.9	68.1	108.1	83.3	115	118.7	104.7	117.7	85.85	114.025	0.752905
ENSBTAP00000026534.6	F1N1I6	GSN	DOWN	0.0134129	846	61	42	316	1	846	92	6.86	11356	88.9	80.4	89.1	75.7	125.3	132.9	124.9	90.4	83.525	118.375	0.705597
ENSBTAP00000031493.4	F1MH40	0	DOWN	0.0321086	240	50	11	134	2	240	26.3	5.94	4538	77.9	99.3	67.9	107.1	117.9	102.5	149.7	133.9	88.05	126	0.69881
ENSBTAP00000059753.1	UPI000FC4FAA3	0	DOWN	0.00967713	442	28	7	13	7	442	47.1	7.85	235	87.4	69.8	103.3	66	171.6	120.5	119	138.8	81.625	137.475	0.593744
ENSBTAP00000035745.5	E1BI37	BOLA	DOWN	0.0404799	437	6	2	4	1	437	49.6	6.07	149	73.1	58.6	70.6	65.7	145.5	127.8	129.8	61.6	67	116.175	0.576716
