# Supplementary material for: Integrated Analysis of Proteomics and Metabolomics for Heat Stress in Chinese Holstein Cows
Source: Animals (Basel). 2025 Oct 20;15(20):3049. doi: 10.3390/ani15203049 (PMC12562201; doi:10.3390/ani15203049)
Supplement: Supplementary file 1 [file animals-15-03049-s001.zip › Supplemental file 2.xlsx]

## Sheet: Sheet1
GO-ID	GO-Term	Category	FDR	P-Value	#Diff	RichFactor	TestSeqs
GO:0042583	chromaffin granule	C	0.008776737799488869	1.691086281211728e-05	5	11.954022988505749	ENSBTAP00000009261.5,ENSBTAP00000009264.6,ENSBTAP00000011576.2,ENSBTAP00000055847.1,ENSBTAP00000038329.3
GO:0003677	DNA binding	F	0.019346051140653936	7.455125680406141e-05	6	7.172413793103448	ENSBTAP00000009261.5,ENSBTAP00000009264.6,ENSBTAP00000011576.2,ENSBTAP00000055847.1,ENSBTAP00000038329.3,ENSBTAP00000065380.1
GO:0004869	cysteine-type endopeptidase inhibitor activity	F	0.11039344973749735	0.0006381124262283083	5	6.328600405679514	ENSBTAP00000009261.5,ENSBTAP00000009264.6,ENSBTAP00000011576.2,ENSBTAP00000055847.1,ENSBTAP00000038329.3
GO:0031093	platelet alpha granule lumen	C	0.17255221657860384	0.0013298822086982955	6	4.451843043995243	ENSBTAP00000071047.1,ENSBTAP00000009261.5,ENSBTAP00000009264.6,ENSBTAP00000011576.2,ENSBTAP00000055847.1,ENSBTAP00000038329.3
GO:0034379	very-low-density lipoprotein particle assembly	P	0.2893026443467969	0.011818451161494905	2	10.758620689655173	ENSBTAP00000007943.5,ENSBTAP00000074288.1
GO:0005811	lipid droplet	C	0.2893026443467969	0.011818451161494905	2	10.758620689655173	ENSBTAP00000074288.1,ENSBTAP00000006600.2
GO:0070891	lipoteichoic acid binding	F	0.2893026443467969	0.011818451161494905	2	10.758620689655173	ENSBTAP00000022428.3,ENSBTAP00000065380.1
GO:0034378	chylomicron assembly	P	0.2893026443467969	0.011818451161494905	2	10.758620689655173	ENSBTAP00000007943.5,ENSBTAP00000074288.1
GO:0008198	ferrous iron binding	F	0.2893026443467969	0.01913031026171256	2	8.606896551724137	ENSBTAP00000054213.2,ENSBTAP00000002658.5
GO:0016043	cellular component organization	P	0.2893026443467969	0.01913031026171256	2	8.606896551724137	ENSBTAP00000040954.1,ENSBTAP00000037834.2
GO:0005923	bicellular tight junction	C	0.2893026443467969	0.01913031026171256	2	8.606896551724137	ENSBTAP00000071047.1,ENSBTAP00000022860.4
GO:0070830	bicellular tight junction assembly	P	0.2893026443467969	0.027871466536611284	2	7.1724137931034475	ENSBTAP00000071047.1,ENSBTAP00000022860.4
GO:0004867	serine-type endopeptidase inhibitor activity	F	0.2893026443467969	0.02868430988132144	5	2.7586206896551726	ENSBTAP00000009261.5,ENSBTAP00000009264.6,ENSBTAP00000011576.2,ENSBTAP00000055847.1,ENSBTAP00000038329.3
GO:0048523	negative regulation of cellular process	P	0.2893026443467969	0.03790257985399805	2	6.147783251231527	ENSBTAP00000011924.4,ENSBTAP00000043657.2
GO:0005829	cytosol	C	0.2893026443467969	0.04020584805382249	4	0.4413793103448276	ENSBTAP00000074288.1,ENSBTAP00000006600.2,ENSBTAP00000071047.1,ENSBTAP00000026534.6
GO:0008023	transcription elongation factor complex	C	0.2893026443467969	0.04647435897437876	1	21.517241379310345	ENSBTAP00000022860.4
GO:0043392	negative regulation of DNA binding	P	0.2893026443467969	0.04647435897437876	1	21.517241379310345	ENSBTAP00000006600.2
GO:0045879	negative regulation of smoothened signaling pathway	P	0.2893026443467969	0.04647435897437876	1	21.517241379310345	ENSBTAP00000056437.1
GO:0004656	procollagen-proline 4-dioxygenase activity	F	0.2893026443467969	0.04647435897437876	1	21.517241379310345	ENSBTAP00000007943.5
GO:0045945	positive regulation of transcription by RNA polymerase III	P	0.2893026443467969	0.04647435897437876	1	21.517241379310345	ENSBTAP00000022860.4
GO:0072359	circulatory system development	P	0.2893026443467969	0.04647435897437876	1	21.517241379310345	ENSBTAP00000043657.2
GO:0007498	mesoderm development	P	0.2893026443467969	0.04647435897437876	1	21.517241379310345	ENSBTAP00000008154.4
GO:0042796	snRNA transcription by RNA polymerase III	P	0.2893026443467969	0.04647435897437876	1	21.517241379310345	ENSBTAP00000022860.4
GO:0048731	system development	P	0.2893026443467969	0.04647435897437876	1	21.517241379310345	ENSBTAP00000002658.5
GO:0046947	hydroxylysine biosynthetic process	P	0.2893026443467969	0.04647435897437876	1	21.517241379310345	ENSBTAP00000002658.5
GO:0006621	protein retention in ER lumen	P	0.2893026443467969	0.04647435897437876	1	21.517241379310345	ENSBTAP00000007943.5
GO:0006511	ubiquitin-dependent protein catabolic process	P	0.2893026443467969	0.04647435897437876	1	21.517241379310345	ENSBTAP00000056437.1
GO:0006493	protein O-linked glycosylation	P	0.2893026443467969	0.04647435897437876	1	21.517241379310345	ENSBTAP00000002658.5
GO:0050211	procollagen galactosyltransferase activity	F	0.2893026443467969	0.04647435897437876	1	21.517241379310345	ENSBTAP00000002658.5
GO:0070507	regulation of microtubule cytoskeleton organization	P	0.2893026443467969	0.04647435897437876	1	21.517241379310345	ENSBTAP00000006600.2
GO:0050868	negative regulation of T cell activation	P	0.2893026443467969	0.04647435897437876	1	21.517241379310345	ENSBTAP00000021534.4
GO:0061689	tricellular tight junction	C	0.2893026443467969	0.04647435897437876	1	21.517241379310345	ENSBTAP00000022860.4
GO:0051135	positive regulation of NK T cell activation	P	0.2893026443467969	0.04647435897437876	1	21.517241379310345	ENSBTAP00000006600.2
GO:0046598	positive regulation of viral entry into host cell	P	0.2893026443467969	0.04647435897437876	1	21.517241379310345	ENSBTAP00000007943.5
GO:0090559	regulation of membrane permeability	P	0.2893026443467969	0.04647435897437876	1	21.517241379310345	ENSBTAP00000022428.3
GO:0005583	fibrillar collagen trimer	C	0.2893026443467969	0.04647435897437876	1	21.517241379310345	ENSBTAP00000002279.3
GO:0008475	procollagen-lysine 5-dioxygenase activity	F	0.2893026443467969	0.04647435897437876	1	21.517241379310345	ENSBTAP00000002658.5
GO:0031418	L-ascorbic acid binding	F	0.2893026443467969	0.04647435897437876	1	21.517241379310345	ENSBTAP00000002658.5
GO:0021954	central nervous system neuron development	P	0.2893026443467969	0.04647435897437876	1	21.517241379310345	ENSBTAP00000043657.2
GO:0032717	negative regulation of interleukin-8 production	P	0.2893026443467969	0.04647435897437876	1	21.517241379310345	ENSBTAP00000022428.3
GO:0001085	RNA polymerase II transcription factor binding	F	0.2893026443467969	0.04647435897437876	1	21.517241379310345	ENSBTAP00000006600.2
GO:0019217	regulation of fatty acid metabolic process	P	0.2893026443467969	0.04647435897437876	1	21.517241379310345	ENSBTAP00000037834.2
GO:0018401	peptidyl-proline hydroxylation to 4-hydroxy-L-proline	P	0.2893026443467969	0.04647435897437876	1	21.517241379310345	ENSBTAP00000007943.5
GO:0017185	peptidyl-lysine hydroxylation	P	0.2893026443467969	0.04647435897437876	1	21.517241379310345	ENSBTAP00000002658.5
GO:0033823	procollagen glucosyltransferase activity	F	0.2893026443467969	0.04647435897437876	1	21.517241379310345	ENSBTAP00000002658.5
GO:0016222	procollagen-proline 4-dioxygenase complex	C	0.2893026443467969	0.04647435897437876	1	21.517241379310345	ENSBTAP00000007943.5
GO:0035295	tube development	P	0.2893026443467969	0.04647435897437876	1	21.517241379310345	ENSBTAP00000002658.5
GO:0035327	transcriptionally active chromatin	C	0.2893026443467969	0.04647435897437876	1	21.517241379310345	ENSBTAP00000022860.4
GO:1903748	negative regulation of establishment of protein localization to mitochondrion	P	0.2893026443467969	0.04647435897437876	1	21.517241379310345	ENSBTAP00000006600.2
GO:1903532	positive regulation of secretion by cell	P	0.2893026443467969	0.04647435897437876	1	21.517241379310345	ENSBTAP00000021534.4
GO:0015920	lipopolysaccharide transport	P	0.2893026443467969	0.04647435897437876	1	21.517241379310345	ENSBTAP00000022428.3
GO:0035363	histone locus body	C	0.2893026443467969	0.04647435897437876	1	21.517241379310345	ENSBTAP00000022860.4
GO:1902175	regulation of oxidative stress-induced intrinsic apoptotic signaling pathway	P	0.2893026443467969	0.04647435897437876	1	21.517241379310345	ENSBTAP00000007943.5
GO:0010717	regulation of epithelial to mesenchymal transition	P	0.2893026443467969	0.04647435897437876	1	21.517241379310345	ENSBTAP00000022860.4
GO:0038155	interleukin-23-mediated signaling pathway	P	0.2893026443467969	0.04647435897437876	1	21.517241379310345	ENSBTAP00000007943.5
GO:0010494	cytoplasmic stress granule	C	0.2893026443467969	0.04647435897437876	1	21.517241379310345	ENSBTAP00000022428.3
GO:0002232	leukocyte chemotaxis involved in inflammatory response	P	0.2893026443467969	0.04647435897437876	1	21.517241379310345	ENSBTAP00000022428.3
GO:0098846	podocyte foot	C	0.2893026443467969	0.04647435897437876	1	21.517241379310345	ENSBTAP00000010106.6
GO:0097602	cullin family protein binding	F	0.2893026443467969	0.04647435897437876	1	21.517241379310345	ENSBTAP00000056437.1
GO:0042795	snRNA transcription by RNA polymerase II	P	0.2893026443467969	0.04647435897437876	1	21.517241379310345	ENSBTAP00000022860.4
GO:0060265	positive regulation of respiratory burst involved in inflammatory response	P	0.2893026443467969	0.04647435897437876	1	21.517241379310345	ENSBTAP00000022428.3
GO:0043009	chordate embryonic development	P	0.2893026443467969	0.04647435897437876	1	21.517241379310345	ENSBTAP00000002658.5
GO:0010906	regulation of glucose metabolic process	P	0.2893026443467969	0.049093422101698314	2	5.379310344827586	ENSBTAP00000037834.2,ENSBTAP00000021534.4
GO:0044444	cytoplasmic part	C	0.2893026443467969	0.049093422101698314	2	5.379310344827586	ENSBTAP00000037834.2,ENSBTAP00000059753.1
