# Supplementary material for: Integrated Analysis of Proteomics and Metabolomics for Heat Stress in Chinese Holstein Cows
Source: Animals (Basel). 2025 Oct 20;15(20):3049. doi: 10.3390/ani15203049 (PMC12562201; doi:10.3390/ani15203049)
Supplement: Supplementary file 1 [file animals-15-03049-s001.zip › Supplemental file 3.xlsx]

## Sheet: Sheet1
Map ID	Map Name	#Diff	P_Value	FDR	RichFactor	DiffSeqs
ko05203	Viral carcinogenesis	3	0.0281904	0.745992	4.30345	ENSBTAP00000071047.1 ENSBTAP00000035745.5 ENSBTAP00000026534.6
ko00310	Lysine degradation	1	0.09086	0.745992	10.7586	ENSBTAP00000002658.5
ko00534	Glycosaminoglycan biosynthesis - heparan sulfate / heparin	1	0.09086	0.745992	10.7586	ENSBTAP00000008154.4
ko00860	Porphyrin metabolism	1	0.133248	0.745992	7.17241	ENSBTAP00000054213.2
ko04978	Mineral absorption	1	0.133248	0.745992	7.17241	ENSBTAP00000054213.2
ko04141	Protein processing in endoplasmic reticulum	2	0.134327	0.745992	3.07389	ENSBTAP00000007943.5 ENSBTAP00000006600.2
ko04620	Toll-like receptor signaling pathway	1	0.173724	0.745992	5.37931	ENSBTAP00000022428.3
ko04940	Type I diabetes mellitus	1	0.249272	0.745992	3.58621	ENSBTAP00000035745.5
ko05332	Graft-versus-host disease	1	0.249272	0.745992	3.58621	ENSBTAP00000035745.5
ko04810	Regulation of actin cytoskeleton	2	0.272425	0.745992	1.95611	ENSBTAP00000071047.1 ENSBTAP00000026534.6
ko04218	Cellular senescence	1	0.31813	0.745992	2.68966	ENSBTAP00000035745.5
ko00983	Drug metabolism - other enzymes	1	0.31813	0.745992	2.68966	ENSBTAP00000074288.1
ko04144	Endocytosis	1	0.31813	0.745992	2.68966	ENSBTAP00000035745.5
ko04520	Adherens junction	1	0.350231	0.745992	2.3908	ENSBTAP00000071047.1
ko05167	Kaposi sarcoma-associated herpesvirus infection	1	0.350231	0.745992	2.3908	ENSBTAP00000035745.5
ko05170	Human immunodeficiency virus 1 infection	1	0.350231	0.745992	2.3908	ENSBTAP00000035745.5
ko04530	Tight junction	1	0.380871	0.745992	2.15172	ENSBTAP00000071047.1
ko05163	Human cytomegalovirus infection	1	0.380871	0.745992	2.15172	ENSBTAP00000035745.5
ko01100	Metabolic pathways	2	0.408729	0.745992	0.494649	ENSBTAP00000002658.5 ENSBTAP00000008154.4
ko05168	Herpes simplex virus 1 infection	1	0.43802	0.745992	1.7931	ENSBTAP00000035745.5
ko05166	Human T-cell leukemia virus 1 infection	1	0.43802	0.745992	1.7931	ENSBTAP00000035745.5
ko04936	Alcoholic liver disease	1	0.43802	0.745992	1.7931	ENSBTAP00000022428.3
ko04670	Leukocyte transendothelial migration	1	0.464649	0.745992	1.65517	ENSBTAP00000071047.1
ko04666	Fc gamma R-mediated phagocytosis	1	0.490059	0.745992	1.53695	ENSBTAP00000026534.6
ko04064	NF-kappa B signaling pathway	1	0.514302	0.745992	1.43448	ENSBTAP00000022428.3
ko05417	Lipid and atherosclerosis	1	0.537431	0.745992	1.34483	ENSBTAP00000022428.3
ko05330	Allograft rejection	1	0.537431	0.745992	1.34483	ENSBTAP00000035745.5
ko05320	Autoimmune thyroid disease	1	0.559494	0.745992	1.26572	ENSBTAP00000035745.5
ko05131	Shigellosis	1	0.559494	0.745992	1.26572	ENSBTAP00000071047.1
ko04612	Antigen processing and presentation	1	0.559494	0.745992	1.26572	ENSBTAP00000035745.5
ko05416	Viral myocarditis	1	0.600613	0.774984	1.13249	ENSBTAP00000035745.5
